# Supplementary material for: An Internet-Based Multi-Approach Intervention Targeting University Students Suffering from Psychological Problems: Design, Implementation, and Evaluation
Source: Int J Environ Res Public Health. 2022 Feb 25;19(5):2711. doi: 10.3390/ijerph19052711 (PMC8910035; doi:10.3390/ijerph19052711)
Supplement: Supplementary file 1 [file ijerph-19-02711-s001.zip]

Archive with 2 entries (2 files):
- ijerph-1558276sup.pdf
- ijerph-1558276sup2.pdf
